# Supplementary material for: Impact of Skin Tissue Collection Method on Downstream MALDI-Imaging
Source: Metabolites. 2022 May 30;12(6):497. doi: 10.3390/metabo12060497 (PMC9227925; doi:10.3390/metabo12060497)
Supplement: Supplementary file 1 [file metabolites-12-00497-s001.zip]

Archive with 1 entries (1 files):
- metabolites-1672290-supplementary.pdf
